# Supplementary material for: Patient health records and whole viral genomes from an early SARS-CoV-2 outbreak in a Quebec hospital reveal features associated with favorable outcomes
Source: PLoS One. 2021 Dec 2;16(12):e0260714. doi: 10.1371/journal.pone.0260714 (PMC8638998; doi:10.1371/journal.pone.0260714)
Supplement: S2 Table — (XLSX) [file pone.0260714.s009.xlsx]

## Sheet: SupTable 2 - Run statistics
Run	PCR batch	Guppy	Minknow version	Primers	Library	Total reads
verd1	1	4.4.1	19.12.12	Individual	Artic V1	5313967
verd2	2	4.4.1	19.12.5	Individual	Nanopore	22922298
verd3	3	4.4.1	19.12.12	Individual	Nanopore	13219665
verd4	4	4.4.1	19.12.6	IDT prepooled	Nanopore	7605566
verd5	4	4.4.1	19.12.6	IDT prepooled	Nanopore	6877614
verd6	4	4.4.1	19.12.6	IDT prepooled	Nanopore	12228896
verd7	4	4.4.1	19.12.6	IDT prepooled	Nanopore	13470204
verd8	5	4.4.1	19.12.6	IDT prepooled	Nanopore	8199644
verd9	6 (25c), 7 (35c)	4.4.1	19.12.6	IDT prepooled	Nanopore	12578778
verd10	7	4.4.1	19.12.6	IDT prepooled	Nanopore	13547653
verd11	7	4.4.1	19.12.6	IDT prepooled	Nanopore	10862989
verd12	7	4.4.1	19.12.6	IDT prepooled	Nanopore	11931990
verd13	6 (25c), 7 (35c)	4.4.1	19.12.6	IDT prepooled	Nanopore	11597613
verd14	8	4.4.1	20.06.9	IDT prepooled	Nanopore	5895710
