# Supplementary material for: Patient health records and whole viral genomes from an early SARS-CoV-2 outbreak in a Quebec hospital reveal features associated with favorable outcomes
Source: PLoS One. 2021 Dec 2;16(12):e0260714. doi: 10.1371/journal.pone.0260714 (PMC8638998; doi:10.1371/journal.pone.0260714)
Supplement: S3 Table — (XLSX) [file pone.0260714.s010.xlsx]

## Sheet: SupTable 3 - Negative controls
negCtrl number	Run	Barcode	PCR batch	Demuxed reads	Filtered reads	Genome completeness (%)	Pangolineage	Notes
1	verd1	18	1	125965	91636	90.6431	B.1
2	verd2	24	2	84050	51749	22.0379	None
3	verd3	24	3	28154	1171	0	None
4	verd4	1	4	66551	20573	0	None
5	verd7	24	4	62572	9736	2.27068	None
6	verd8	24	5	79	16	0	None	error?
7	verd9	14	6 (25c)	203	65	0	None
8	verd9	15	6 (25c)	503	85	0	None
9	verd10	17	7	3852	982	3.30736	None
10	verd12	24	7	7809	1703	0	None
11	verd13	8	6 (25c)	3861	2194	1.13032	None
12	verd13	24	5	2127	1217	17.9079	None	double check
Negative control ARTIC variants
negCtrl_1.pass.vcf.gz
#CHROM	POS	ID	REF	ALT	QUAL	FILTER	INFO	FORMAT	SAMPLE
MN908947.3	241	.	C	T	500	PASS	DP=85;AC=1,78;AM=6;MC=0;MF=0.0;MB=0.0;AQ=13.97;GM=1;PH=6.02,6.02,6.02,6.02;SC=None;	GT:GQ:PS:UG:UQ	1/1:500.0:.:1/1:500.0
MN908947.3	1059	.	C	T	500	dp	DP=1697;AC=185,1465;AM=47;MC=0;MF=0.0;MB=0.0;AQ=17.23;GM=1;PH=6.02,6.02,6.02,6.02;SC=None;	GT:GQ:PS:UG:UQ	1/1:500.0:.:1/1:500.0
MN908947.3	3037	.	C	T	500	PASS	DP=90;AC=1,79;AM=10;MC=0;MF=0.0;MB=0.0;AQ=11.89;GM=1;PH=6.02,6.02,6.02,6.02;SC=None;	GT:GQ:PS:UG:UQ	1/1:500.0:.:1/1:500.0
MN908947.3	14408	.	C	T	500	dp	DP=2839;AC=111,2411;AM=317;MC=0;MF=0.0;MB=0.0;AQ=12.12;GM=1;PH=6.02,6.02,6.02,6.02;SC=None;	GT:GQ:PS:UG:UQ	1/1:500.0:.:1/1:500.0
MN908947.3	23403	.	A	G	500	PASS	DP=408;AC=8,350;AM=50;MC=0;MF=0.0;MB=0.0;AQ=13.21;GM=1;PH=6.02,6.02,6.02,6.02;SC=None;	GT:GQ:PS:UG:UQ	1/1:500.0:.:1/1:500.0
MN908947.3	25563	.	G	T	500	dp	DP=2148;AC=279,1714;AM=155;MC=0;MF=0.0;MB=0.0;AQ=14.06;GM=1;PH=6.02,6.02,6.02,6.02;SC=None;	GT:GQ:PS:UG:UQ	1/1:500.0:.:1/1:500.0
negCtrl_2.pass.vcf.gz
#CHROM	POS	ID	REF	ALT	QUAL	FILTER	INFO	FORMAT	SAMPLE
MN908947.3	14408	.	C	T	500	dp	DP=2365;AC=48,2102;AM=215;MC=0;MF=0.0;MB=0.0;AQ=12.95;GM=1;PH=6.02,6.02,6.02,6.02;SC=None;	GT:GQ:PS:UG:UQ	1/1:500.0:.:1/1:500.0
MN908947.3	25563	.	G	T	500	dp	DP=1736;AC=10,1615;AM=111;MC=0;MF=0.0;MB=0.0;AQ=14.72;GM=1;PH=6.02,6.02,6.02,6.02;SC=None;	GT:GQ:PS:UG:UQ	1/1:500.0:.:1/1:500.0
MN908947.3	29114	.	CA	C	500	PASS	DP=135;AC=2,124;AM=9;MC=0;MF=0.0;MB=0.0;AQ=13.19;GM=1;PH=6.02,6.02,6.02,6.02;SC=None;	GT:GQ:PS:UG:UQ	1/1:500.0:.:1/1:500.0
MN908947.3	29311	.	CA	C	500	PASS	DP=135;AC=4,117;AM=14;MC=0;MF=0.0;MB=0.0;AQ=12.36;GM=1;PH=6.02,6.02,6.02,6.02;SC=None;	GT:GQ:PS:UG:UQ	1/1:500.0:.:1/1:500.0
negCtrl_3.pass.vcf.gz
#CHROM	POS	ID	REF	ALT	QUAL	FILTER	INFO	FORMAT	SAMPLE
negCtrl_4.pass.vcf.gz
#CHROM	POS	ID	REF	ALT	QUAL	FILTER	INFO	FORMAT	SAMPLE
negCtrl_5.pass.vcf.gz
#CHROM	POS	ID	REF	ALT	QUAL	FILTER	INFO	FORMAT	SAMPLE
MN908947.3	1059	.	C	T	500	dp	DP=343;AC=7,328;AM=8;MC=0;MF=0.0;MB=0.0;AQ=18.01;GM=1;PH=6.02,6.02,6.02,6.02;SC=None;	GT:GQ:PS:UG:UQ	1/1:500.0:.:1/1:500.0
negCtrl_6.pass.vcf.gz
#CHROM	POS	ID	REF	ALT	QUAL	FILTER	INFO	FORMAT	SAMPLE
negCtrl_7.pass.vcf.gz
#CHROM	POS	ID	REF	ALT	QUAL	FILTER	INFO	FORMAT	SAMPLE
negCtrl_8.pass.vcf.gz
#CHROM	POS	ID	REF	ALT	QUAL	FILTER	INFO	FORMAT	SAMPLE
negCtrl_9.pass.vcf.gz
#CHROM	POS	ID	REF	ALT	QUAL	FILTER	INFO	FORMAT	SAMPLE
MN908947.3	17207	.	AT	A	500	dp	DP=42;AC=3,38;AM=1;MC=0;MF=0.0;MB=0.0;AQ=14.28;GM=1;PH=6.02,6.02,6.02,6.02;SC=None;	GT:GQ:PS:UG:UQ	1/1:74.75:.:1/1:74.75
negCtrl_10.pass.vcf.gz
#CHROM	POS	ID	REF	ALT	QUAL	FILTER	INFO	FORMAT	SAMPLE
negCtrl_11.pass.vcf.gz
#CHROM	POS	ID	REF	ALT	QUAL	FILTER	INFO	FORMAT	SAMPLE
negCtrl_12.pass.vcf.gz
#CHROM	POS	ID	REF	ALT	QUAL	FILTER	INFO	FORMAT	SAMPLE
MN908947.3	241	.	C	T	402.69	PASS	DP=23;AC=0,21;AM=2;MC=0;MF=0.0;MB=0.0;AQ=15.88;GM=1;PH=6.02,6.02,6.02,6.02;SC=None;	GT:GQ:PS:UG:UQ	1/1:59.4:.:1/1:59.4
MN908947.3	23403	.	A	G	500	dp	DP=34;AC=0,29;AM=5;MC=0;MF=0.0;MB=0.0;AQ=12.98;GM=1;PH=6.02,6.02,6.02,6.02;SC=None;	GT:GQ:PS:UG:UQ	1/1:83.29:.:1/1:83.29
