# Supplementary material for: Patient health records and whole viral genomes from an early SARS-CoV-2 outbreak in a Quebec hospital reveal features associated with favorable outcomes
Source: PLoS One. 2021 Dec 2;16(12):e0260714. doi: 10.1371/journal.pone.0260714 (PMC8638998; doi:10.1371/journal.pone.0260714)
Supplement: S4 Table — (XLSX) [file pone.0260714.s011.xlsx]

## Sheet: SupTable 4 - Technical Replicat
Batch ID	Sample	Replicate	Cycle Number	Completeness	Pangolineage	Haplotype	dmux_reads	filt_reads	mVAF	#variants
VERD4_BC2	AB9	merged	14.2	95.064	B.1	II	226341	207665	0.980875	8
VERD4_BC2	AB9	1	14.2	94.1143	B.1	II	197818	181774	0.983365	8
VERD4_BC2	AB9	2	14.2	83.4766	B.1	II	28523	25891	0.968107	8
VERD4_BC17	AH5	merged	17.35	87.1351	B.1	Other	302740	240050	0.928379	7
VERD4_BC17	AH5	1	17.35	85.2323	B.1	Other	209415	165797	0.927468	7
VERD4_BC17	AH5	2	17.35	81.6005	B.1	Other	93325	74253	0.927096	7
VERD4_BC18	AH7	merged	10.64	94.4888	B.1	II	112793	107865	0.95541	8
VERD4_BC18	AH7	1	10.64	92.576	B.1	Other	97583	93330	0.964976	7
VERD4_BC18	AH7	2	10.64	84.1588	B.1	Other	15210	14535	0.871516	7
VERD9_BC5	AI4	merged	26.66	91.3721	B.1.147	III	522548	318083	0.897011	9
VERD9_BC5	AI4	1	26.66	88.5329	B.1.147	III	362528	217252	0.897892	11
VERD9_BC5	AI4	2	26.66	76.5308	B.1.147	III	160020	100831	0.943686	10
VERD4_BC21	AI7	merged	7.48	90.6431	B.1	III	144826	136548	0.972221	7
VERD4_BC21	AI7	1	7.48	88.1082	B.1	III	103663	97962	0.972781	7
VERD4_BC21	AI7	2	7.48	84.3628	B.1	Other	41163	38586	0.96628	6
VERD13_BC10	AN1	merged	20.6	89.603	B.1	III	556712	370550	0.963334	6
VERD13_BC10	AN1	1	20.6	85.9312	B.1	III	367885	223182	0.957415	6
VERD13_BC10	AN1	2	20.6	85.9312	B.1	III	188827	147368	0.95642	6
VERD10_BC18	AN2	merged	26.87	95.8131	B.1	Other	1032689	881314	0.86248	7
VERD10_BC18	AN2	1	26.87	94.5858	B.1	Other	672389	576629	0.865084	10
VERD10_BC18	AN2	2	26.87	93.0642	B.1	Other	360300	304685	0.863665	10
VERD5_BC7	AP3	merged	17.57	93.4321	B.1	III	488845	402287	0.793048	6
VERD5_BC7	AP3	1	17.57	92.576	B.1	III	330600	273176	0.793694	9
VERD5_BC7	AP3	2	17.57	90.827	B.1	III	158245	129111	0.793417	9
VERD5_BC10	AQ2	merged	14.26	94.2614	B.1	II	194209	183831	0.988461	6
VERD5_BC10	AQ2	1	14.26	92.459	B.1	II	138141	130819	0.988562	6
VERD5_BC10	AQ2	2	14.26	88.7169	B.1	Other	56068	53012	0.984956	5
VERD5_BC14	AQ7	merged	16.67	94.1143	B.1.350	II	511182	423671	0.956883	6
VERD5_BC14	AQ7	1	16.67	94.0742	B.1.350	II	335907	279248	0.955958	7
VERD5_BC14	AQ7	2	16.67	91.4156	B.1.350	II	175275	144423	0.953936	7
VERD5_BC15	AQ9	merged	17.74	61.7965	B	Other	248858	139647	0.797207	4
VERD5_BC15	AQ9	1	17.74	50.0619	A	Other	168151	92948	0.799078	6
VERD5_BC15	AQ9	2	17.74	39.8589	NA	I	80707	46699	0.758015	5
VERD5_BC16	AR1	merged	15.21	98.4717	B.1	II	652524	609760	0.985685	13
VERD5_BC16	AR1	1	15.21	95.064	B.1	II	361009	337443	0.98371	12
VERD5_BC16	AR1	2	15.21	95.064	B.1	II	291515	272317	0.983582	12
VERD5_BC18	AR4	merged	11.99	95.9904	B.1.281	II	255027	240111	0.92813	10
VERD5_BC18	AR4	1	11.99	95.9904	B.1.281	II	194551	183015	0.930539	11
VERD5_BC18	AR4	2	11.99	90.3622	B.1.281	Other	60476	57096	0.957609	8
VERD5_BC24	AS6	merged	16.73	95.064	B.1	II	505234	446796	0.873805	6
VERD5_BC24	AS6	1	16.73	95.064	B.1	II	293810	260170	0.878359	10
VERD5_BC24	AS6	2	16.73	94.2079	B.1	II	211424	186626	0.868165	10
VERD11_BC12	AT2	merged	23.07	88.961	B.1	III	594092	262223	0.936382	6
VERD11_BC12	AT2	1	23.07	84.7306	B.1	III	391932	175576	0.935425	7
VERD11_BC12	AT2	2	23.07	78.7078	B.1	III	202160	86647	0.927974	6
VERD11_BC15	AU5	merged	25.86	56.1783	B.1	Other	142250	81210	0.984705	7
VERD11_BC15	AU5	1	25.86	56.1783	B.1	Other	140141	79986	0.984763	7
VERD11_BC15	AU5	2	25.86	20.5498	NA	Other	2109	1224	0.971377	3
VERD11_BC17	AV2	merged	27.28	89.68	B.1	III	589934	346455	0.835658	6
VERD11_BC17	AV2	1	27.28	84.2591	B.1	III	375643	222084	0.834983	8
VERD11_BC17	AV2	2	27.28	81.6908	B.1	III	214291	124371	0.834665	8
VERD11_BC18	AV3	merged	22.38	38.3339	None	Other	293491	88744	0.983188	6
VERD11_BC18	AV3	1	22.38	37.5347	NA	Other	210661	63144	0.982776	6
VERD11_BC18	AV3	2	22.38	34.2441	NA	Other	82830	25600	0.984229	6
VERD11_BC20	AW3	merged	24.64	93.8836	B.1	IX	650898	284943	0.919373	10
VERD11_BC20	AW3	1	24.64	87.63	B.1	Other	458604	203350	0.90325	10
VERD11_BC20	AW3	2	24.64	55.1985	B.1	Other	192294	81593	0.882838	7
VERD11_BC23	AW9	merged	20.15	89.2051	B.1	II	528188	353276	0.914858	7
VERD11_BC23	AW9	1	20.15	85.3192	B.1	II	347442	233983	0.870554	9
VERD11_BC23	AW9	2	20.15	83.3227	B.1	II	180746	119293	0.870421	9
VERD12_BC3	AX7	merged	22.37	81.6072	B.1	III	400395	311220	0.890861	4
VERD12_BC3	AX7	1	22.37	78.7647	B.1	III	241211	187282	0.987812	4
VERD12_BC3	AX7	2	22.37	77.8751	B.1	III	159184	123938	0.891104	5
VERD12_BC6	AY4	merged	18.27	70.5882	B.1	Other	543770	310248	0.762092	4
VERD12_BC6	AY4	1	18.27	68.6587	B.1	Other	382272	216609	0.867656	5
VERD12_BC6	AY4	2	18.27	63.7561	B.1	Other	161498	93639	0.810034	6
VERD12_BC7	AY5	merged	26.3	50.1053	B.1	?	705400	291719	0.909349	4
VERD12_BC7	AY5	1	26.3	46.7278	NA	?	423941	174619	0.912281	5
VERD12_BC7	AY5	2	26.3	45.8549	NA	?	281459	117100	0.904449	5
VERD13_BC11	BC9	merged	20.73	92.4824	B.1	III	581764	425336	0.918736	5
VERD13_BC11	BC9	1	20.73	91.7567	B.1	III	413850	292429	0.900195	6
VERD13_BC11	BC9	2	20.73	85.2222	B.1	III	167914	132907	0.956295	6
