# Supplementary material for: Patient health records and whole viral genomes from an early SARS-CoV-2 outbreak in a Quebec hospital reveal features associated with favorable outcomes
Source: PLoS One. 2021 Dec 2;16(12):e0260714. doi: 10.1371/journal.pone.0260714 (PMC8638998; doi:10.1371/journal.pone.0260714)
Supplement: S5 Table — (XLSX) [file pone.0260714.s012.xlsx]

## Sheet: SupTable 5 - Haplotype features
	Haplotype:	I	II	III	IX	VIII
	NextStrain:	19A	20C	20A	20A	20B
Genomic coordinate	241	C	U	U	U	U
	313	C	C	C	C	C
	1059	C	U	U	U	U
	1163	A	A	A	A	A
	3037	C	U	U	U	U
	7540	U	U	U	U	U
	8782	C	C	C	C	C
	14408	C	U	C	C	C
	14805	C	C	C	C	C
	16647	G	G	G	G	G
	18555	C	C	C	C	C
	22992	G	G	G	G	G
	23401	G	G	G	G	G
	23403	A	G	G	G	G
	25563	G	U	G	U	G
	26144	G	G	G	G	G
	28144	U	U	U	U	U
	28881	G	G	G	G	A
	28882	G	G	G	G	A
	28883	G	G	G	G	C
