# Supplementary material for: Patient health records and whole viral genomes from an early SARS-CoV-2 outbreak in a Quebec hospital reveal features associated with favorable outcomes
Source: PLoS One. 2021 Dec 2;16(12):e0260714. doi: 10.1371/journal.pone.0260714 (PMC8638998; doi:10.1371/journal.pone.0260714)
Supplement: S6 Table — (XLSX) [file pone.0260714.s013.xlsx]

## Sheet: SupTable 6 - GenotypePhenotype 
		Multiple haplogroup comparisons
		Haplotypes
		II			III	REST
		IIa	IIb	II total		I	VIII	IX	OTHER	REST total
Fever	Presence	5	10	15	66	1	1	1	3	6
	Absence	8	13	21	79	0	3	6	7	16
	Total	13	23	36	145	1	4	7	10	22	p-value
	Fisher exact			x	x	x	x	x	x		0.4059
	Fisher exact			x	x					x	0.2892
	Fisher exact	x	x		x					x	0.449
Cough	Presence	9	15	24	101	1	4	6	9	20
	Absence	4	8	12	44	0	0	1	1	2
	Total	13	23	36	145	1	4	7	10	22	p-value
	Fisher exact			x	x	x	x	x	x		0.5485
	Fisher exact			x	x					x	0.09396
	Fisher exact	x	x		x					x	0.1554
Fatigue	Presence	7	9	16	40	1	0	2	2	5
	Absence	6	14	20	105	0	4	5	8	17
	Total	13	23	36	145	1	4	7	10	22	p-value
	Fisher exact			x	x	x	x	x	x		0.1366
	Fisher exact			x	x					x	0.1149
	Fisher exact	x	x		x					x	0.1491
Headache	Presence	7	2	9	30	0	1	0	2	3
	Absence	6	21	27	115	1	3	7	8	19
	Total	13	23	36	145	1	4	7	10	22	p-value
	Fisher exact			x	x	x	x	x	x		0.7621
	Fisher exact			x	x					x	0.619
	Fisher exact	x	x		x					x	0.01773
Myalgia	Presence	4	3	7	39	1	3	1	2	7
	Absence	9	20	29	106	0	1	6	8	15
	Total	13	23	36	145	1	4	7	10	22	p-value
	Fisher exact			x	x	x	x	x	x		0.1152
	Fisher exact			x	x					x	0.5226
	Fisher exact	x	x		x					x	0.4441
Nausea, vomiting, diarrhea	Presence	0	6	6	15	0	0	0	1	1
	Absence	13	17	30	130	1	4	7	9	21
	Total	13	23	36	145	1	4	7	10	22	p-value
	Fisher exact			x	x	x	x	x	x		0.7792
	Fisher exact			x	x					x	0.3784
	Fisher exact	x	x		x					x	0.0692
Dyspnea	Presence	2	7	9	31	0	1	2	4	7
	Absence	11	16	27	114	1	3	5	6	15
	Total	13	23	36	145	1	4	7	10	22	p-value
	Fisher exact			x	x	x	x	x	x		0.7075
	Fisher exact			x	x					x	0.4965
	Fisher exact	x	x		x					x	0.4787
Confusion	Presence	1	8	9	29	0	0	0	2	2
	Absence	12	15	27	116	1	4	7	8	20
	Total	13	23	36	145	1	4	7	10	22	p-value
	Fisher exact			x	x	x	x	x	x		0.7199
	Fisher exact			x	x					x	0.338
	Fisher exact	x	x		x					x	0.1343
Sore throat	Presence	2	2	4	22	0	0	2	2	4
	Absence	11	21	32	123	1	4	5	8	18
	Total	13	23	36	145	1	4	7	10	22	p-value
	Fisher exact			x	x	x	x	x	x		0.6903
	Fisher exact			x	x					x	0.7333
	Fisher exact	x	x		x					x	0.8176
Other symptoms	Presence	7	15	22	72	1	3	3	6	13
	Absence	6	8	14	73	0	1	4	4	9
	Total	13	23	36	145	1	4	7	10	22	p-value
	Fisher exact			x	x	x	x	x	x		0.6186
	Fisher exact			x	x					x	0.4041
	Fisher exact	x	x		x					x	0.505
Co-morbidity	Presence	0	4	4	43	0	0	1	1	2
	Absence	15	20	35	113	1	4	6	9	20
	Total	15	24	39	156	1	4	7	10	22	p-value
	Fisher exact			x	x	x	x	x	x		0.1486
	Fisher exact			x	x					x	0.01798
	Fisher exact	x	x		x					x	0.01858
Mortality	Presence	0	3	3	17	0	0	0	1	1
	Absence	15	21	36	139	1	4	7	9	21
	Total	15	24	39	156	1	4	7	10	22	p-value
	Fisher exact			x	x	x	x	x	x		0.974
	Fisher exact			x	x					x	0.8076
	Fisher exact	x	x		x					x	0.5645
Employee status	Presence	10	12	22	89	0	3	4	4	11
	Absence	5	12	17	67	1	1	3	6	11
	Total	15	24	39	156	1	4	7	10	22	p-value
	Fisher exact			x	x	x	x	x	x		0.759
	Fisher exact			x	x					x	0.8567
	Fisher exact	x	x		x					x	0.7053
		Individual haplogroup comparisons
		Subgroups				ALL - IIa	ALL - IIb	ALL - III	ALL - REST
		II		III	REST
		IIa	IIb
Fever	Presence	5	10	66	6	82	77	21	81
	Absence	8	13	79	16	108	103	37	100
	Total	13	23	145	22	190	180	58	181	p-value
	Fisher exact	x				x				0.7816
	Fisher exact		x				x			1
	Fisher exact			x				x		0.2724
	Fisher exact				x				x	0.1703
Cough	Presence	9	15	101	20	136	130	44	125
	Absence	4	8	44	2	54	50	14	56
	Total	13	23	145	22	190	180	58	181	p-value
	Fisher exact	x				x				1
	Fisher exact		x				x			0.4717
	Fisher exact			x				x		0.3968
	Fisher exact				x				x	0.04306
Fatigue	Presence	7	9	40	5	54	52	21	56
	Absence	6	14	105	17	136	128	37	125
	Total	13	23	145	22	190	180	58	181	p-value
	Fisher exact	x				x				0.06474
	Fisher exact		x				x			0.3383
	Fisher exact			x				x		0.2392
	Fisher exact				x				x	0.6227
Headache	Presence	7	2	30	3	35	40	12	39
	Absence	6	21	115	19	155	140	46	142
	Total	13	23	145	22	190	180	58	181	p-value
	Fisher exact	x				x				0.006555
	Fisher exact		x				x			0.1748
	Fisher exact			x				x		1
	Fisher exact				x				x	0.5779
Myalgia	Presence	4	3	39	7	49	50	14	46
	Absence	9	20	106	15	141	130	44	135
	Total	13	23	145	22	190	180	58	181	p-value
	Fisher exact	x				x				0.7459
	Fisher exact		x				x			0.2055
	Fisher exact			x				x		0.7271
	Fisher exact				x				x	0.6073
Nausea, vomiting, diarrhea	Presence	0	6	15	1	22	16	7	21
	Absence	13	17	130	21	168	164	51	160
	Total	13	23	145	22	190	180	58	181	p-value
	Fisher exact	x				x				0.3683
	Fisher exact		x				x			0.02382
	Fisher exact			x				x		0.8032
	Fisher exact				x				x	0.4786
Dyspnea	Presence	2	7	31	7	45	40	16	40
	Absence	11	16	114	15	145	140	42	141
	Total	13	23	145	22	190	180	58	181	p-value
	Fisher exact	x				x				0.7365
	Fisher exact		x				x			0.4313
	Fisher exact			x				x		0.3608
	Fisher exact				x				x	0.2962
Confusion	Presence	1	8	29	2	39	32	11	38
	Absence	12	15	116	20	151	148	47	143
	Total	13	23	145	22	190	180	58	181	p-value
	Fisher exact	x				x				0.4708
	Fisher exact		x				x			0.08957
	Fisher exact			x				x		1
	Fisher exact				x				x	0.2598
Sore throat	Presence	2	2	22	4	28	28	8	26
	Absence	11	21	123	18	162	152	50	155
	Total	13	23	145	22	190	180	58	181	p-value
	Fisher exact	x				x				1
	Fisher exact		x				x			0.5395
	Fisher exact			x				x		1
	Fisher exact				x				x	0.7492
Other symptoms	Presence	7	15	72	13	100	92	35	94
	Absence	6	8	73	9	90	88	23	87
	Total	13	23	145	22	190	180	58	181	p-value
	Fisher exact	x				x				1
	Fisher exact		x				x			0.2681
	Fisher exact			x				x		0.2132
	Fisher exact				x				x	0.6524
Co-morbidity	Presence	0	4	43	2	49	45	6	47
	Absence	15	20	113	20	153	148	55	148
	Total	15	24	156	22	202	193	61	195	p-value
	Fisher exact	x				x				0.02559
	Fisher exact		x				x			0.608
	Fisher exact			x				x		0.006173
	Fisher exact				x				x	0.1758
Deceased	Presence	0	3	17	1	21	18	4	20
	Absence	15	21	139	21	181	175	57	175
	Total	15	24	156	22	202	193	61	195	p-value
	Fisher exact	x				x				0.3715
	Fisher exact		x				x			0.7112
	Fisher exact			x				x		0.4466
	Fisher exact				x				x	0.7031
