# Supplementary material for: Patient health records and whole viral genomes from an early SARS-CoV-2 outbreak in a Quebec hospital reveal features associated with favorable outcomes
Source: PLoS One. 2021 Dec 2;16(12):e0260714. doi: 10.1371/journal.pone.0260714 (PMC8638998; doi:10.1371/journal.pone.0260714)
Supplement: S7 Table — (XLSX) [file pone.0260714.s014.xlsx]

## Sheet: SupTable 7 - Longitudinal sampl
Batch ID	Patient ID	Sample ID	CN	Filtered reads	Genome completeness	Pangolin	Haplogroup	mVAF	Note
VERD3_BC6	8	AK4	10.46	604528	97.82	B.1.147	III	0.9899
VERD6_BC10	8	AU2	12.34	365172	96.97	B.1	III	0.9858
VERD2_BC2	16	AA3	12.48	2538259	99.6	B.1	III	0.9869	negative control 22% complete
VERD12_BC2	16	AX5	20.4	198639	87.12	B	III	0.9492
VERD6_BC4	17	AT3	10.57	357546	99.6	B.1.147	III	0.9855
VERD6_BC3	17	AS9	13.55	324971	96.98	B.1.147	III	0.9819
VERD5_BC6	24	AP2	11.93	134265	97.78	B.1	III	0.9874
VERD11_BC2	24	AO4	29.05	266035	83.17	B	other	0.7395
VERD11_BC22	50	AW6	24.27	153296	70.19	B.1	III	0.8703
VERD10_BC20	50	AN5	15.56	476136	97.78	B.1	III	0.989
VERD6_BC16	78	AV7	8.37	208126	93.29	B.1	III	0.8466
VERD5_BC7	78	AP3	17.57	402287	93.43	B	III	0.793
VERD10_BC4	79	AH9	24.02	296942	62.22	B	other	0.8331
VERD9_BC5	79	AI4	26.66	318083	91.37	B	III	0.897
VERD13_BC3	90	AQ8	6.56	308789	99.6	B.1	III	0.9864
VERD11_BC4	90	AO8	25.98	271995	87.26	B.1	IX	0.8238
VERD8_BC13	93	AP8	5.61	403433	99.6	B.1	III	0.9855	Negative control 18% complete
VERD9_BC22	93	AG5	23.38	317324	98.69	B.1.36	II	0.8042
VERD8_BC14	100	AQ3	4.61	329269	99.6	B.1	III	0.9869	Negative control 18% complete
VERD13_BC11	100	BC9	20.6	425336	92.48	B.1	III	0.9187
VERD10_BC22	100	AN7	22.12	184752	90.68	B.1	other	0.7854
VERD10_BC9	111	AJ5	21.73	370176	95.94	B.1	III	0.9879
VERD7_BC1	111	AX9	16.76	436057	91.56	B.1	III	0.9898
VERD13_BC2	119	AF8	6.65	323279	85.92	B	IX	0.8131
VERD11_BC5	119	AP5	21.97	98307	49.91	B.1	other	0.9156
VERD7_BC21	133	BC5	11.24	393640	99.6	B.1	III	0.9881
VERD12_BC9	133	AZ4	21.35	162642	80.28	B.1	III	0.9852
VERD6_BC20	134	AW2	16.04	375778	94.24	B.1	IX	0.8837
VERD10_BC14	134	AM2	23.41	395825	96.86	B.1.147	III	0.927
VERD10_BC15	152	AM7	12.43	178734	95.91	B.1	III	0.9879
VERD10_BC1	152	AH3	22.3	391578	97.76	B	II	0.7958
VERD5_BC18	153	AR4	11.99	240111	95.99	B.1.281	II	0.9281
VERD12_BC14	153	BA4	28.04	433751	77.46	B	other	0.9081
VERD10_BC8	159	AJ3	24.4	250547	83.71	B.1	III	0.9278
VERD13_BC14	159	BD3	22.71	323279	85.92	B	IX	0.8131
VERD12_BC17	180	BB5	19.47	379582	89.74	B.1	III	0.8602
VERD11_BC3	180	AO5	25.71	226431	76.14	B	other	0.907
VERD9_BC20	181	AF5	22.94	333105	83.38	B	other	0.8324
VERD10_BC6	181	AI2	28.55	309754	97.78	B.1	III	0.8884
VERD12_BC11	187	AZ7	25.83	257067	60.35	B.1	other	0.7503
VERD10_BC23	187	AN8	29.15	186321	96.94	B.1	IX	0.965
VERD6_BC7	205	AT8	9.7	378090	99.6	B.1	II	0.9911
VERD13_BC13	205	BD2	20.77	118912	82.5	B.1	III	0.9542
VERD13_BC12	205	BD1	20.73	135551	84.48	B	III	0.9553
VERD11_BC1	205	AO2	24.46	336044	97.89	B.1	III	0.9139
